# Supplementary material for: In Situ N, O Co-Doped Nanoporous Carbon Derived from Mixed Egg and Rice Waste as Green Supercapacitor
Source: Molecules. 2023 Sep 9;28(18):6543. doi: 10.3390/molecules28186543 (PMC10536363; doi:10.3390/molecules28186543)
Supplement: Supplementary file 1 [file molecules-28-06543-s001.zip]

Archive with 1 entries (1 files):
- molecules-2594381-supplementary.pdf
